# Supplementary material for: Kinetics of Torque Teno Virus Viral Load Is Associated with Infection and De Novo Donor Specific Antibodies in the First Year after Kidney Transplantation: A Prospective Cohort Study
Source: Viruses. 2023 Jun 28;15(7):1464. doi: 10.3390/v15071464 (PMC10384556; doi:10.3390/v15071464)
Supplement: Supplementary file 1 [file viruses-15-01464-s001.zip]

Archive with 1 entries (1 files):
- viruses-2478237-supplementary.pdf
